# Supplementary material for: Evaluation of reference genes for transcript analyses in Komagataella phaffii (Pichia pastoris)
Source: Fungal Biol Biotechnol. 2023 Mar 29;10:7. doi: 10.1186/s40694-023-00154-1 (PMC10061771; doi:10.1186/s40694-023-00154-1)
Supplement: Supplementary file 2 — Additional file 2: Table S2. Genes with consistent low log2FoldChanges in all data set comparisons. [file 40694_2023_154_MOESM2_ESM.xlsx]

## Sheet: Sheet1
Nucleotide ID	Homolog in S. cerevisiae	Description
XM_002489369.1	YKR070W	Komagataella phaffii GS115 hypothetical protein (PAS_chr1-3_0294), partial mRNA
XM_002489638.1	GPI12	Komagataella phaffii GS115 ER membrane protein,N-acetylglucosaminyl phosphatidylinositol de-N-acetylase (PAS_chr1-1_0044), partial mRNA
XM_002489649.1	UFD1	Komagataella phaffii GS115 Protein that interacts with Cdc48p and Npl4p, involved in recognition of polyubiquitinated proteins (PAS_chr1-1_0055), partial mRNA
XM_002489794.1	RML2	Komagataella phaffii GS115 mitochondrial 54S ribosomal protein RML2 (PAS_chr1-1_0192), partial mRNA
XM_002489796.1	RTP1	Komagataella phaffii GS115 Putative protein of unknown function (PAS_chr1-1_0194), partial mRNA
XM_002490064.1	BUD3	Komagataella phaffii GS115 Protein involved in bud-site selection and required for axial budding pattern (PAS_chr1-1_0451), partial mRNA
XM_002490091.1	MOB2	Komagataella phaffii GS115 CBK1 kinase activator protein MOB2 (PAS_chr1-4_0021), partial mRNA
XM_002490104.1	MNN2	Komagataella phaffii GS115 Alpha-1,2-mannosyltransferase (PAS_chr1-4_0037), partial mRNA
XM_002490190.1	RPD3	Komagataella phaffii GS115 Histone deacetylase (PAS_chr1-4_0125), partial mRNA
XM_002490202.1	RTP1	Komagataella phaffii GS115 Putative protein of unknown function (PAS_chr1-4_0138), partial mRNA
XM_002490224.1	CLC1	Komagataella phaffii GS115 Clathrin light chain (PAS_chr1-4_0158), partial mRNA
XM_002490251.1	TAF10	Komagataella phaffii GS115 Subunit (145 kDa) of TFIID and SAGA complexes (PAS_chr1-4_0182), partial mRNA
XM_002490469.1	YLL032C	Komagataella phaffii GS115 Protein of unknown function that may interact with ribosomes (PAS_chr1-4_0389), partial mRNA
XM_002490943.1	ARX1	Komagataella phaffii GS115 Shuttling pre-60S factor (PAS_chr2-1_0105), partial mRNA
XM_002491402.1	no hits	Komagataella phaffii GS115 Hypothetical protein (PAS_chr2-1_0534), partial mRNA
XM_002491581.1	TUM1	Komagataella phaffii GS115 Putative protein of unknown function with similarity to human thiosulfate sulfurtransferase (PAS_chr2-1_0698), partial mRNA
XM_002491604.1	ARP9	Komagataella phaffii GS115 Component of both the SWI/SNF and RSC chromatin remodeling complexes (PAS_chr2-1_0720), partial mRNA
XM_002491733.1	PPR1
XM_002491925.1	VMA6	Komagataella phaffii GS115 Subunit d of the five-subunit V0 integral membrane domain of vacuolar H+-ATPase (V-ATPase) (PAS_chr2-2_0227), partial mRNA
XM_002491942.1	SBH1/2	Komagataella phaffii GS115 Beta subunit of the Sec61p ER translocation complex (Sec61p-Sss1p-Sbh1p) (PAS_chr2-2_0210), partial mRNA
XM_002492119.1	RSC1	Komagataella phaffii GS115 Component of the RSC chromatin remodeling complex (PAS_chr2-2_0050), partial mRNA
XM_002492138.1	YPD1	Komagataella phaffii GS115 Phosphorelay intermediate protein (PAS_chr2-2_0033), partial mRNA
XM_002492358.1	CBK1	Komagataella phaffii GS115 Serine/threonine protein kinase (PAS_chr3_0195), partial mRNA
XM_002492695.1	PAH1	Komagataella phaffii GS115 Mg<sup>2+</sup>-dependent phosphatidate (PA) phosphatase (PAS_chr3_0512), partial mRNA.
XM_002492827.1	PRP5	Komagataella phaffii GS115 RNA helicase in the DEAD-box family, necessary for prespliceosome formation (PAS_chr3_0644), partial mRNA
XM_002492900.1	GPN3
XM_002493061.1	no hits	Komagataella phaffii GS115 hypothetical protein (PAS_chr3_1233), partial mRNA
XM_002493088.1	no hits	Komagataella phaffii GS115 Hypothetical protein (PAS_chr3_0897), partial mRNA
XM_002493279.1	no hits	Komagataella phaffii GS115 Hypothetical protein (PAS_chr3_1080), partial mRNA
XM_002493344.1	no hits	Komagataella phaffii GS115 Hypothetical protein (PAS_chr3_1141), partial mRNA
XM_002493502.1	no hits	Komagataella phaffii GS115 Hypothetical protein (PAS_chr4_0142), partial mRNA
XM_002493538.1	DUS3
XM_002493622.1	RQC1
XM_002493755.1	TFC7	Komagataella phaffii GS115 One of six subunits of the RNA polymerase III transcription initiation factor complex (TFIIIC) (PAS_chr4_0377), partial mRNA
XM_002493893.1	no hits	Komagataella phaffii GS115 Hypothetical protein (PAS_chr4_0503), partial mRNA
XM_002493943.1	no hits	Komagataella phaffii GS115 Hypothetical protein (PAS_chr4_0549), partial mRNA
XM_002493961.1	RPP1	Komagataella phaffii GS115 Subunit of both RNase MRP and nuclear RNase P (PAS_chr4_0566), partial mRNA
XM_002493964.1	PHO86	Komagataella phaffii GS115 Endoplasmic reticulum (ER) resident protein (PAS_chr4_0570), partial mRNA
