# Supplementary material for: Evaluation of reference genes for transcript analyses in Komagataella phaffii (Pichia pastoris)
Source: Fungal Biol Biotechnol. 2023 Mar 29;10:7. doi: 10.1186/s40694-023-00154-1 (PMC10061771; doi:10.1186/s40694-023-00154-1)
Supplement: Supplementary file 3 — Additional file 3: Table S3. Ct_values_evaluation. [file 40694_2023_154_MOESM3_ESM.xlsx]

## Sheet: Ct values
sample	TAF10	RPD3	ARX1	ARP9	VMA6	RSC1	TFC7	RPP1	ACT1
1	21.1	20.6	19.9	20.5	20.1	20.8	21.3	19.7	17.3
2	19.2	19.5	18.6	19	17	20	18.3	19.9	15.1
3	19.2	19.4	18.4	19	17.1	19.8	18.2	19.8	15
4	18.6	18.9	17.8	18.3	17.2	19	19.4	19.2	14.2
5	19.2	19.2	18.1	18.9	17.5	19.4	19.9	19.6	14.5
6	20.4	20.5	18.6	19.5	18.8	20.5	20.7	20.5	15.6
7	19.6	20	18.2	19.6	18.3	20.2	21	20.4	15.2
8	19	19.4	18.2	18.5	17.5	19.6	20.3	19.3	14.6
9	19.4	19.6	18.4	18.9	17.3	19.8	17.4	19.1	14.3
10	19.1	19.5	18.3	18.5	17.1	19.6	17.6	19.3	14.2
11	19.1	19.3	18.4	19	16.9	19.8	18.2	19.7	15.1
12	19	19.3	18.5	18.9	17	19.7	18.3	19.8	15
13	18.8	18.9	17.7	18.3	17.2	19.2	18.4	19.1	14.8
14	20	20.1	17.4	19.9	18.6	20	18.2	20.4	15.6
15	19.8	19.8	18.8	19.5	18.2	20.3	18.5	19.8	15.1
16	19.5	19.9	18.6	19.3	17.9	19.9	17.5	20.1	15.2
17	19.9	20.1	18.5	19.6	18.1	20.1	17.4	20	15.3
18	19.1	19.5	18.5	19.1	17.3	19.8	18.4	19.7	15.1
19	19.4	19.5	16.2	19.7	18.9	19.8	19.5	19.5	16.2
20	19.2	18.6	17.5	18	18	19.8	18.7	19.3	14.9
21	19	18.4	17.4	17.8	18	19.6	18.6	19.2	14.6
22	19.2	18.5	17.4	18.1	18.2	19.7	18.5	19.4	14.9
23	23.3	23	22.5	22.8	22.5	23.5	22.9	22.3	19.5
24	19.5	19.3	17.9	18.8	18.6	19.6	18.9	19	15.6
25	19.7	19.6	18.5	19.3	19.2	20	19.3	19.3	16.2
26	19	18.9	17.5	18	16.9	19.5	20	19	13.8
27	18.8	18.9	17.3	17.9	16.8	19.4	19.9	19	13.8
28	21	19.3	18.9	20.2	19.5	21.8	20.6	20.5	17
29	21.2	21.4	20.4	20.5	19.6	21.9	21.8	21.9	16.8
30	21.4	21.5	20.7	21.1	19.8	22.3	22.9	22.1	17.6
31	19.6	20.3	17.9	19.5	18.2	20.8	21.7	19.7	16.3
32	18.2	18	16.5	17.4	16.1	18.6	18.9	18	13
33	18	17.9	16.3	17.1	16.4	18.3	18.5	17.6	13.1
34	18.2	18.5	18	17.5	16	19.3	19.2	18.5	13.3
35	17.6	17.6	16.1	17.3	15.8	17.7	18.1	18.1	13.4
H2O	nd	33.7	nd	33.3	nd	32.8	nd	34.3	32.7
mean Ct	19.49	19.51	18.23	19.01	17.93	19.97	19.34	19.65	15.18

## Sheet: Delta Ct
Rank	Gene	Average of STDEV
1	RSC1	0.662
2	ARP9	0.684
3	TAF10	0.687
4	RPD3	0.714
5	RPP1	0.775
6	ACT1	0.808
7	ARX1	0.842
8	VMA6	0.851
9	TFC7	1.194

## Sheet: BEST KEEPER
CP data of housekeeping Genes by BEST KEEPER											Rank	Gene	Average of STDEV
	TAF10	RPD3	ARX1	ARP9	VMA6	RSC1	TFC7	RPP1	ACT1		1	RPP1	0.668
n	35	35	35	35	35	35	35	35	35		2	TAF10	0.731
geo Mean [CP]	19.14	18.99	17.71	18.54	17.5	19.43	18.81	19.23	14.74		3	RPD3	0.785
AR Mean [CP]	19.17	19.03	17.74	18.57	17.54	19.46	18.86	19.26	14.8		4	RSC1	0.803
min [CP]	17	17	16	17	15	17	17	17	13		5	ARX1	0.823
max [CP]	23	23	22	22	22	23	22	22	19		6	ARP9	0.898
std dev [+/- CP]	0.731	0.785	0.823	0.898	1.016	0.803	1.159	0.668	1.029		7	VMA6	1.016
CV [% CP]	3.82	4.13	4.64	4.84	5.79	4.13	6.15	3.47	6.95		8	ACT1	1.029
min [x-fold]	-4.41	-3.98	-3.26	-2.9	-5.64	-5.38	-3.5	-4.7	-3.34		9	TFC7	1.159
max [x-fold]	14.51	16.06	19.62	11.02	22.7	11.89	9.14	6.8	19.15
std dev [+/- x-fold]	1.66	1.72	1.77	1.86	2.02	1.75	2.23	1.59	2.04
Pearson correlation coefficient ( r ) by BEST KEEPER
	TAF10	RPD3	ARX1	ARP9	VMA6	RSC1	TFC7	RPP1	ACT1
RPD3	0.864	-	-	-	-	-	-	-	-
p-value	0.001	-	-	-	-	-	-	-	-
ARX1	0.821	0.842	-	-	-	-	-	-	-
p-value	0.001	0.001	-	-	-	-	-	-	-
ARP9	0.881	0.884	0.797	-	-	-	-	-	-
p-value	0.001	0.001	0.001	-	-	-	-	-	-
VMA6	0.876	0.795	0.697	0.81	-	-	-	-	-
p-value	0.001	0.001	0.001	0.001	-	-	-	-	-
RSC1	0.891	0.882	0.834	0.889	0.852	-	-	-	-
p-value	0.001	0.001	0.001	0.001	0.001	-	-	-	-
TFC7	0.625	0.603	0.55	0.596	0.57	0.669	-	-	-
p-value	0.001	0.001	0.001	0.001	0.001	0.001	-	-	-
RPP1	0.813	0.861	0.785	0.835	0.721	0.874	0.556	-	-
p-value	0.001	0.001	0.001	0.001	0.001	0.001	0.001	-	-
ACT1	0.865	0.845	0.722	0.939	0.882	0.849	0.577	0.741	-
p-value	0.001	0.001	0.001	-	0.001	0.001	0.001	0.001	-
Pearson correlation coefficient ( r )
BestKeeper vs.	TAF10	RPD3	ARX1	ARP9	VMA6	RSC1	TFC7	RPP1	ACT1
coeff. of corr. [r]	0.945	0.934	0.867	0.946	0.9	0.955	0.718	0.878	0.928
p-value		0.001	0.001		0.001		0.001	0.001	0.001
	TAF10	RPD3	ARX1	ARP9	VMA6	RSC1	TFC7	RPP1	ACT1
	0.73	0.79	0.82	0.9	1.02	0.8	1.16	0.67	1.03

## Sheet: Normfinder
Rank	Gene	Stability value
1	RSC1	0.287
2	TAF10	0.352
3	ARP9	0.366
4	RPD3	0.416
5	RPP1	0.533
6	ACT1	0.594
7	ARX1	0.636
8	VMA6	0.649
9	TFC7	1.088

## Sheet: Genorm
Rank	Gene name	Stability value
1	TAF10 | RSC1	0.519
3	ARP9	0.534
4	RPD3	0.553
5	RPP1	0.574
6	ARX1	0.617
7	ACT1	0.656
8	VMA6	0.69
9	TFC7	0.802

## Sheet: RefFinder
Rank	Recommended comprehensive ranking	Comprehensive gene stability
1	RSC1	1.414
2	TAF10	1.861
3	ARP9	3.224
4	RPP1	3.344
5	RPD3	3.722
6	ARX1	6.192
7	ACT1	6.701
8	VMA6	7.737
9	TFC7	9
